# Supplementary material for: BA-CD Composite Polymers for Efficient Adsorption of Diverse Dyes and Its Mechanism: A Discussion-Based Thermal Dynamic and Kinetic Study
Source: Polymers (Basel). 2025 Aug 29;17(17):2357. doi: 10.3390/polym17172357 (PMC12431082; doi:10.3390/polym17172357)
Supplement: Supplementary file 1 [file polymers-17-02357-s001.zip]

Archive with 1 entries (1 files):
- polymers-3807300-supplementary.pdf
